# Supplementary material for: Kink strengthening and rank-1 connection of crustal rocks
Source: Sci Rep. 2025 Sep 26;15:33203. doi: 10.1038/s41598-025-17812-6 (PMC12474967; doi:10.1038/s41598-025-17812-6)
Supplement: Supplementary file 2 — Supplementary Material 2 [file 41598_2025_17812_MOESM2_ESM.xlsx]

## Sheet: Supplementary Table 3
	Supplementary Table 3
		Mobile-hinge models				Fixed-hinge models
		Type I		Type Ⅱ		Type Ⅲ		Type Ⅳ
	Deformation mechanism	Rotation and migration of hinges		Lateral migration of hinges without rotation		Simple shear along kink band boundaries		Rigid rotation of internal foliation
	Φk and Φ	Both decrease progressively but always Φk = Φ		Φk = Φ is constant during all process		Φk ≠ Φ; Φ remains constant and Φk decreases progressively		Φk ≠ Φ; Φ remains constant and Φk decreases
	Ψ	Increases progressively until 90˚		Remain constant		Increases progressively until locking when Φk = Φ		Increases progressively until locking when Φk = Φ
	Boundaries	Both boundaries migrate by rotation. The amount of rotation is equal but their sense of rotation is opposite to each other.		Both migrate laterally away from each other by moving parallel to their initial orientation		Remain fixed during the growth		Remain fixed during the growth
	Interlayer slip	Yes		Yes (?)		Yes		Yes
	Width (W)	Increases by incorporation of new material		Increases by incorporation of new material		Remains constant		Variable
	Length (L) of internal foliation	Increase during migration		Increase during migration		Variable		Remains constant during evolution
	Condition conducive to formation	Tends to form under high confining pressure		Tends to form under high confining pressure		Variable		Variable
