# Supplementary material for: Kink strengthening and rank-1 connection of crustal rocks
Source: Sci Rep. 2025 Sep 26;15:33203. doi: 10.1038/s41598-025-17812-6 (PMC12474967; doi:10.1038/s41598-025-17812-6)
Supplement: Supplementary file 3 — Supplementary Material 3 [file 41598_2025_17812_MOESM3_ESM.xlsx]

## Sheet: Supplementary Table 4
	Supprementary Table 4
	Ex. No.	Sample	Sample shape	Jacket	Copression direction	Confining pressure (MPa)	Temperature (˚C)	Strain rate ( /s)	Axial strain	Hardening coefficient (MPa)	References
	A	biotite (SC)	6.5×6.5×18 [mm]	Cu	[010]	10	300	1.0×10-5	0.09944	740	This study
	B	biotite (SC)	6.5×6.5×18 [mm]	Cu	[010]	100	300	1.0×10-5	0.22433	NA
	C	biotite (SC)	6.5×6.5×18 [mm]	Cu	[100]	100	600	1.0×10-5	0.25	620
	D	biotite (SC)	6.5×6.5×18 [mm]	Cu	45˚ to (001) 45˚ to [100]	100	600	1.0×10-5	0.207778	690
	E	biotite (SC)	6.5×6.5×18 [mm]	Cu	[010]	185	300	1.0×10-5	0.22	710
	P1381	muscovite (A)	10×4-12 [mm]	Cu	– ([010]-[100])	300	600	3.0×10-4	0.17	790	35
	P1382	muscovite (A)	10×4-12 [mm]	Cu	– ([010]-[100])	300	600	3.0×10-4	0.1	NA
	P1383	muscovite (A)	10×4-12 [mm]	Cu	– ([010]-[100])	300	600	3.0×10-4	0.05	NA
	N-618	biotite (SC)	5.5×5.5×15 [mm]	Ag	90˚ to (001)	1510	400	1.2×10-5	0.15	2940	32
	KP-45	biotite (SC)	5.5×5.5×15 [mm]	Ag	45˚ to (001) 45˚ to [010]	330	400	1.2×10-5	0.13	no hardening
	KP-44	biotite (SC)	5.5×5.5×15 [mm]	Ag	45˚ to (001) 45˚ to [310]	330	400	1.0×10-5	0.15	no hardening
	KP-58	biotite (SC)	5.5×5.5×15 [mm]	Ag	45˚ to (001) 45˚ to [100]	330	400	1.1×10-5	0.02	no hardening
	KP-50	biotite (SC)	5.5×5.5×15 [mm]	Ag	45˚ to (001) 45˚ to [110]	300	400	1.1×10-5	0.1	no hardening
	KP-59*	biotite (SC)	5.5×5.5×15 [mm]	Ag	45˚ to (001) 45˚ to [110]	330	400	1.4×10-5 6.1×10-5 1.8×10-6	0.08 0.08-0.17 0.20-0.21	no hardening
	400**	biotite (SC)	7×15 [mm]	SS	[010]	300	400	1.0×10-4	0.2	softening	33
	600**	biotite (SC)	7×15 [mm]	SS	[010]	300	600	1.0×10-4	0.2	softening
	700**	biotite (SC)	7×15 [mm]	SS	[010]	300	700	1.0×10-4	0.2	no hardening
	M-29	muscovite (SC)	6×6×15 [mm]	Ag	45˚ to (001) DS [110]	400	400	2.3×10-5	0.11	no hardening	36
	M-12	muscovite (SC)	6×6×15 [mm]	Ag	45˚ to (001) DS [310]	100	400	2.2×10-5	0.12	no hardening
	M-14	muscovite (SC)	6×6×15 [mm]	Ag	45˚ to (001) DS [310]	50	400	2.3×10-5	0.12	no hardening
	M-16	muscovite (SC)	6×6×15 [mm]	Ag	45˚ to (001) DS [310]	25	400	2.4×10-5	0.13	no hardening
	M-15	muscovite (SC)	6×6×15 [mm]	Ag	45˚ to (001) DS [310]	11	400	2.4×10-5	0.13	no hardening
	1108	biotite (SC)	9.652×19.05 [mm] (0.38×0.75 [inch])	Brass	0˚ to (001) 35˚ to [100]	500	500	2.0×10-4	0.29	softening	34
